# Supplementary material for: Archean continental crust formed by magma hybridization and voluminous partial melting
Source: Sci Rep. 2021 Mar 4;11:5263. doi: 10.1038/s41598-021-84300-y (PMC7933273; doi:10.1038/s41598-021-84300-y)
Supplement: Supplementary file 2 — Supplementary Tables. [file 41598_2021_84300_MOESM2_ESM.xlsx]

## Sheet: Table 1
Table 1. Bulk-rock composition used for petrological modeling. Major elements correspond to the Enriched Archean tholeiite of Condie (1981) and trace elements from the best source for Archean TTGs in Martin et al. (2014).
Oxide	wt%		Element	ppm
SiO2	49.5		La	7.46
TiO2	1.49		Ce	17.5
Al2O3	15.2		Sr	181
Fe2O3	2.8		Nd	11.2
FeO	9.17		Sm	3.88
MgO	6.82		Zr	75.9
CaO	8.79		Hf	2.07
Na2O	2.7		Eu	1.02
K2O	0.69		Gd	3.66
Total	97.16		Dy	4.4
Fe3+/ΣFe	0.215533		Ti	6312
			Y	23.13
Element	ppm		Er	2.47
Rb	15.1		Yb	2.39
Ba	135.1		Sr/Y	7.82
Th	1.58		La/Yb	3.12
U	0.3		Nb/Ta	11.7
Nb	4.33		Th/Nb	4.27
Ta	0.37		K/Rb	407
K	6141		Rb/Th	9.56

## Sheet: Table 2
Table 2. Composition of EAT under minimally water-saturated conditions at the intersection between the point of partial melting and the geotherm of interest. aEAT composition with water-undersaturated conditions (1.0 wt% H2O). bEAT composition with water-saturated conditions (3.0 wt% H2O). Values are given in wt% and as atomic proportions for Theriak-Domino input.
Geotherm (°C/kbar)	P (kbar)	T (C)	SiO2	TiO2	Al2O3	MgO	CaO	FeO	Fe2O3	Na2O	K2O	H2O	Total
50	12.824	641.2	50.0309	1.50597	15.363	6.89314	8.88426	9.26875	2.82959	2.72895	0.697418	1.79807	100
75	8.52	639	50.1406	1.50928	15.3967	6.90826	8.90375	9.28908	2.8358	2.73493	0.698948	1.58265	100
75a	8.52	639	50.4376	1.51822	15.4879	6.94919	8.9565	9.3437	2.85304	2.75114	0.70307	0.999582	100
75b	8.52	639	49.4185	1.48755	15.175	6.80877	8.77552	9.15489	2.79539	2.69555	0.688863	3.00005	100
100	6.665	666.5	50.1958	1.51094	15.4136	6.91586	8.91354	9.2989	2.83936	2.73794	0.699716	1.47434	100
Geotherm (°C/kbar)	P (kbar)	T (C)	Theriak-Domino input
50	12.824	641.2	SI(42.3333)AL(15.3207)TI(0.9583)FE(8.3605)MG(8.6936)CA(8.0543)NA(4.477)K(0.7528)O(138.1883)H(10.1487)O(5.0744)
75	8.52	639	SI(42.8628)AL(15.5124)TI(0.9703)FE(8.4651)MG(8.8023)CA(8.155)NA(4.533)K(0.7622)O(139.9169)H(9.0247)O(4.5124)
75a	11.0933	832	SI(44.3576)AL(16.0534)TI(1.0041)FE(8.7603)MG(9.1093)CA(8.4394)NA(4.6911)K(0.7888)O(144.7964)H(5.852)O(2.926)
75b	8.52	639	SI(39.585)AL(14.3261)TI(0.8961)FE(7.8177)MG(8.1292)CA(7.5314)NA(4.1864)K(0.7039)O(129.2171)H(15.9819)O(7.9909)
100	6.665	666.5	SI(43.1332)AL(15.6102)TI(0.9764)FE(8.5185)MG(8.8578)CA(8.2065)NA(4.5616)K(0.767)O(140.7995)H(8.4509)O(4.2255)

## Sheet: Table 3
Table 3. Calculated melt compositions from phase equilibrium modeling. Oxides are reported in wt% on an anhydrous basis.
Closed system
Geotherm (°C/kbar)	MLE	vol%	T (°C)	P (kbar)	SiO2	Al2O3	FeO	MgO	CaO	Na2O	K2O	Total	K2O/Na2O	Mg#	ASI
50	-	10	763	15.26	70.9818	17.225	0.157383	0.0384428	1.57319	5.71015	4.31399	100	0.755495	0.303304	1.01783
	-	20	832.2	16.644	70.5921	17.5308	0.278696	0.0832858	1.8415	5.54632	4.12727	100	0.744146	0.347522	1.03491
	-	30	875	17.5	70.4167	17.8924	0.312381	0.114959	1.95534	6.14327	3.16492	100	0.515186	0.396098	1.04714
	-	40	984	19.68	69.9214	17.7059	0.893293	0.266716	2.57772	6.16408	2.47088	100	0.400851	0.347322	1.01168
	-	50	1171	23.42	63.4733	17.6619	5.63563	1.53744	4.44241	5.46033	1.78902	100	0.327639	0.327152	0.929766
75	-	10	825	11	71.3674	16.0388	1.09157	0.207753	2.48653	3.76499	5.04303	100	1.33946	0.253292	0.991702
	-	20	873.8	11.6507	70.8426	16.229	1.67523	0.394652	2.54527	4.71431	3.59895	100	0.763409	0.295711	0.996958
	-	30	907	12.0933	70.4488	16.4298	1.92944	0.54332	2.60516	5.26303	2.78051	100	0.52831	0.334169	1.00156
	-	40	969	12.92	66.687	17.6699	3.23341	1.06843	2.91191	6.2098	2.21954	100	0.357425	0.370645	0.986468
	-	50	1028	13.7067	64.2045	17.9362	4.74258	1.60397	3.52555	6.20014	1.78704	100	0.288226	0.376084	0.967226
100	-	10	842	8.42	71.2796	15.1196	2.41987	0.446847	2.68189	3.20622	4.84583	100	1.51138	0.247618	0.982081
	-	20	889.5	8.895	69.9582	15.1753	3.90528	0.817407	3.02028	3.74981	3.37372	100	0.899703	0.271693	0.991093
	-	30	928	9.28	67.8866	15.8169	4.85952	1.21953	3.24932	4.40516	2.56297	100	0.581812	0.309047	0.992978
	-	40	982	9.82	63.7809	16.5984	6.94465	2.15734	3.58047	4.94798	1.99026	100	0.402237	0.356359	0.987772
	-	50	1028	10.28	61.0691	17.1373	8.09322	3.01378	4.06188	5.00622	1.61851	100	0.3233	0.398928	0.986456
Single melt fractions
Geotherm (°C/kbar)	MLE	vol%	T (°C)	P (kbar)	SiO2	Al2O3	FeO	MgO	CaO	Na2O	K2O	Total	K2O/Na2O	Mg#	ASI
50	1	15	832.2	16.644	70.5921	17.5308	0.278696	0.0832858	1.8415	5.54632	4.12727	100	0.744146	0.347522	1.03491
	2	13	957	19.14	70.0262	17.9392	0.660709	0.212493	2.25994	6.80332	2.09807	99.9999	0.308389	0.364356	1.02091
75	1	15	873.8	11.6507	70.8426	16.229	1.67523	0.394652	2.54527	4.71431	3.59895	100	0.763409	0.295711	0.996958
	2	13	931.8	12.424	69.0727	16.9111	2.50531	0.771583	2.53225	6.21148	1.99555	100	0.321269	0.354383	0.995801
	3	11	1068.5	14.2467	59.4609	16.5632	9.80271	3.38172	2.85254	7.09624	0.842699	100	0.118753	0.380747	0.931959
	4	9	1179.4	15.7253	55.0108	15.5499	14.6552	4.67971	4.10557	5.58041	0.418343	100	0.0749664	0.3627	0.909478
100	1	15	889.5	8.895	69.9582	15.1753	3.90528	0.817407	3.02028	3.74981	3.37372	100	0.899703	0.271693	0.991093
	2	13	955	9.55	65.1702	16.0859	6.68113	1.85722	3.14093	5.28876	1.77583	100	0.335775	0.3313	0.984857
	3	11	1033.8	10.338	58.1961	15.745	11.8198	4.33443	3.1537	5.93091	0.820093	100	0.138274	0.395251	0.961322
	4	9	1102.6	11.026	53.664	15.269	15.0684	6.47286	3.73958	5.38429	0.401982	100	0.0746584	0.433623	0.948862
	5	8	1168.2	11.682	50.2353	15.2415	17.4718	7.74464	4.77158	4.34442	0.190796	100	0.0439175	0.441349	0.950872
Hybrid melt fractions
Geotherm (°C/kbar)	MLE	vol%	T (°C)	P (kbar)	SiO2	Al2O3	FeO	MgO	CaO	Na2O	K2O	Total	K2O/Na2O	Mg#	ASI
50	1	15	832.2	16.644	70.5921	17.5308	0.278696	0.0832858	1.8415	5.54632	4.12727	100	0.744146	0.347522	1.03491
	2	28	957	19.14	70.3232	17.7249	0.460216	0.144681	2.04033	6.14361	3.16306	99.9999	0.514853	0.359101	1.02813
75	1	15	873.8	11.6507	70.8426	16.229	1.67523	0.394652	2.54527	4.71431	3.59895	100	0.763409	0.295711	0.996958
	2	28	931.8	12.424	70.0222	16.5452	2.06	0.569371	2.53924	5.40829	2.85573	100	0.528027	0.330034	0.996409
	3	39	1068.5	14.2467	66.7408	16.5508	4.46567	1.44317	2.63658	5.93274	2.23027	100	0.375926	0.365475	0.975435
	4	48	1179.4	15.7253	64.0565	16.3217	6.79746	2.18382	2.97275	5.85211	1.81563	100	0.310252	0.364109	0.960252
100	1	15	889.5	8.895	69.9582	15.1753	3.90528	0.817407	3.02028	3.74981	3.37372	100	0.899703	0.271693	0.991093
	2	28	955	9.55	67.7169	15.6016	5.20465	1.30414	3.07676	4.47019	2.62575	100	0.587391	0.30872	0.988073
	3	39	1033.8	10.338	64.8423	15.6449	7.20196	2.21907	3.09999	4.91122	2.08057	100	0.423636	0.354488	0.979788
	4	48	1102.6	11.026	62.4164	15.5633	8.90909	3.14221	3.23879	5.01389	1.71629	100	0.342308	0.385978	0.973036
	5	56	1168.2	11.682	60.412	15.5103	10.3181	3.89954	3.49101	4.90373	1.46527	100	0.298808	0.40248	0.969382
Hybrid melt fractions wth water-undersaturated protolith (1.0 wt% H2O)
Geotherm (°C/kbar)	MLE	vol%	T (°C)	P (kbar)	SiO2	Al2O3	FeO	MgO	CaO	Na2O	K2O	Total	K2O/Na2O	Mg#	ASI
75	1	15	910	12.1333	70.2915	16.2622	2.03175	0.569264	2.57415	4.65805	3.61312	100	0.775673	0.333053	1.00051
	2	28	1050	14	66.573	16.4031	4.74432	1.42571	2.81899	5.39589	2.63896	100	0.489069	0.348785	0.972995
	3	39	1167	15.56	63.3886	16.0312	7.7015	2.29724	3.18854	5.34921	2.04375	100	0.382067	0.3471	0.953712
Hybrid melt fractions wth water-saturated protolith (3.0 wt% H2O)
Geotherm (°C/kbar)	MLE	vol%	T (°C)	P (kbar)	SiO2	Al2O3	FeO	MgO	CaO	Na2O	K2O	Total	K2O/Na2O	Mg#	ASI
75	1	15	733	9.77333	72.9582	16.0237	0.220223	0.0449716	1.96303	5.3212	3.46872	100	0.651869	0.26684	0.996666
	2	28	857	11.4267	72.2435	16.2625	0.71739	0.16484	2.30084	5.5128	2.7981	100	0.507563	0.290544	0.998873
	3	39	925	12.3333	71.2913	16.584	1.17089	0.31442	2.42724	5.88847	2.32364	100	0.394609	0.323683	0.998124
	4	48	1097	14.6267	67.7867	16.5184	3.8915	1.21033	2.76356	5.93127	1.89828	100	0.320046	0.356633	0.981096
	5	56	1192	15.8933	64.2589	16.251	6.82042	2.28169	3.24024	5.5598	1.58801	100	0.285623	0.373529	0.969835
Hybrid melt fractions (Critical melt fraction = 15 vol%)
Geotherm (°C/kbar)	MLE	vol%	T (°C)	P (kbar)	SiO2	Al2O3	FeO	MgO	CaO	Na2O	K2O	Total	K2O/Na2O	Mg#	ASI
75	1	11	852	11.36	71.1061	16.1277	1.42754	0.303741	2.51585	4.30566	4.21338	100	0.978567	0.274954	0.994446
	2	21	897	11.96	70.8458	16.2424	1.68282	0.40897	2.49983	4.88223	3.43794	100	0.704174	0.302232	0.996596
	3	30	964	12.8533	69.5808	16.5855	2.30982	0.652549	2.49759	5.54413	2.82967	100	0.510391	0.334891	0.991698
	4	38	1076	14.3467	67.0354	16.4744	4.32953	1.37746	2.55029	5.91484	2.31816	100	0.391922	0.361855	0.97618
	5	45	1171	15.6133	64.7291	16.1931	6.43715	2.04611	2.75301	5.89006	1.95144	100	0.33131	0.36164	0.963459
Hybrid melt fractions (Critical melt fraction = 25 vol%)
Geotherm (°C/kbar)	MLE	vol%	T (°C)	P (kbar)	SiO2	Al2O3	FeO	MgO	CaO	Na2O	K2O	Total	K2O/Na2O	Mg#	ASI
75	1	19	892	11.8933	70.6195	16.3313	1.83887	0.475897	2.57562	5.02622	3.13252	100	0.623235	0.315656	0.999348
	2	34	1004	13.3867	67.5597	16.9477	3.40715	1.06996	2.68605	5.94826	2.38116	100	0.400313	0.358851	0.982684
	3	46	1144	15.2533	64.4008	16.7169	6.06262	1.94817	3.06476	5.95774	1.84902	100	0.310356	0.364159	0.962148

## Sheet: Table 4
Table 4. Proportion of phases present in the system at specific melt volumes (closed system) and each melt loss event (open system). The density of each phase and the entire equilibration volume are included.
Closed system
Melt vol% / Geotherm	Phases	vol%	wt%	Density (0.001 kg m-3)		Melt vol% / Geotherm	Phases	vol%	wt%	Density (0.001 kg m-3)		Melt vol% / Geotherm	Phases	vol%	wt%	Density (0.001 kg m-3)
10 / 50						10 / 75						10 / 100
	Liq	10.0863	7.1008	2.2043			Liq	10.158	7.6647	2.27994			Liq	10.0328	7.7401	2.28663
	Hbl	50.3314	51.3259	3.19293			Hbl	54.5862	57.8468	3.20208			Hbl	57.3073	61.8329	3.19803
	Aug	5.9586	6.4142	3.37046			Aug	5.3913	6.0215	3.37479			Aug	3.981	4.547	3.38539
	Grt	16.2772	20.1703	3.87994			Grt	5.5407	7.1684	3.90921			Pl	19.2446	17.2149	2.65136
	Pl	2.7515	2.2767	2.60533			Pl	13.3445	11.6832	2.6454			Ilm	0.6706	1.0695	4.72692
	Qtz	13.901	11.7828	2.65396			Qtz	10.6166	9.1143	2.594			Qtz	8.7636	7.5956	2.56893
	Rt	0.6941	0.9292	4.19193			Rt	0.3626	0.5011	4.17601			Average			2.96396
	Average			3.13106			Average			3.02159		20 / 100
20 / 50						20 / 75							Liq	20.1204	16.1099	2.35934
	Liq	20.1138	14.39	2.26551			Liq	20.0504	15.2269	2.30426			Opx	0.5	0.5953	3.50889
	Hbl	16.2151	16.2028	3.16424			Hbl	33.5222	35.1769	3.18397			Hbl	42.2397	45.8113	3.19584
	Aug	15.7571	16.6454	3.34517			Aug	10.4422	11.5282	3.34973			Aug	9.8504	11.2935	3.37837
	Grt	32.5539	39.4859	3.84094			Grt	15.991	20.4555	3.88132			Grt	2.6157	3.4666	3.90522
	Pl	7.9454	6.6003	2.63056			Pl	13.8148	12.0483	2.64622			Pl	19.5129	17.6157	2.66018
	Qtz	6.4487	5.3989	2.65114			Qtz	5.5899	4.7536	2.58025			Ilm	0.8203	1.3204	4.743
	Rt	0.966	1.2767	4.18533			Rt	0.5896	0.8106	4.17155			Qtz	4.3405	3.7872	2.5711
	Average			3.16665			Average			3.03419			Average			2.94669
30 / 50						30 / 75						30 / 100
	Liq	30.0618	21.9115	2.31009			Liq	30.2606	23.1116	2.32454			Liq	30.0143	24.3449	2.37742
	Aug	20.8007	21.8974	3.33647			Hbl	14.4186	15.0144	3.16933			Opx	4.5881	5.4326	3.47057
	Grt	39.8541	47.9078	3.80982			Aug	15.4475	16.9144	3.33258			Hbl	24.4036	26.4935	3.18209
	Pl	6.1166	5.0846	2.63461			Grt	24.9775	31.5825	3.8484			Aug	13.1781	15.1363	3.36662
	Qtz	2.0226	1.6896	2.64767			Pl	13.3558	11.6206	2.64814			Grt	5.6287	7.4351	3.87174
	Rt	1.1442	1.509	4.17987			Qtz	0.6764	0.5738	2.58173			Pl	20.8255	18.9447	2.66636
	Average			3.16936			Rt	0.8636	1.1827	4.16836			Ilm	1.3617	2.2129	4.76304
40 / 50							Average			3.04357			Average			2.93107
	Liq	40.018	30.3359	2.38237		40 / 75						40 / 100
	Aug	20.1246	21.3519	3.33439			Liq	40.0769	31.2251	2.372			Liq	40.0714	33.4155	2.44239
	Grt	38.7205	46.8032	3.79876			Hbl	1.9058	1.98	3.16303			Opx	2.9284	3.4211	3.42169
	Rt	1.1368	1.509	4.17165			Aug	17.6495	19.2701	3.32398			Hbl	13.4305	14.5185	3.16615
	Average			3.14274			Grt	31.1726	38.9828	3.80721			Aug	16.2269	18.5513	3.34842
50 / 50							Pl	8.1309	7.0868	2.65351			Grt	10.0925	13.1702	3.82203
	Liq	50.0738	41.1024	2.52923			Rt	1.0643	1.4552	4.16263			Pl	15.595	14.2329	2.67306
	Aug	15.4602	16.6803	3.32445			Average			3.04444			Ilm	1.6552	2.6905	4.76092
	Grt	33.3477	40.7083	3.76139		50 / 75							Average			2.92888
	Rt	1.1183	1.509	4.158			Liq	50.0608	40.4331	2.44154		50 / 100
	Average			3.08129			Aug	17.1611	18.9172	3.33226			Liq	50.1448	42.9009	2.49848
							Grt	30.3922	38.0056	3.78017			Opx	0.6898	0.7983	3.37996
							Pl	1.2886	1.135	2.6626			Hbl	5.8167	6.2792	3.15257
							Rt	1.0973	1.509	4.15706			Aug	18.3763	20.9808	3.33424
							Average			3.02291			Grt	12.6484	16.3473	3.77437
													Pl	10.3821	9.531	2.68096
													Ilm	1.9419	3.1625	4.75588
													Average			2.92035
Open system
MLE / Geotherm	Phases	vol%	wt%	Density (0.001 kg m-3)		MLE / Geotherm	Phases	vol%	wt%	Density (0.001 kg m-3)		MLE / Geotherm	Phases	vol%	wt%	Density (0.001 kg m-3)
MLE-1 / 50						MLE-3 / 75						MLE-3 / 100
	Liq	20.0097	14.3389	2.2543			Liq	20.019	15.5952	2.5838			Liq	20.0176	16.5081	2.60633
	Hbl	24.226	24.412	3.16999			Hbl	1.1286	1.0802	3.1746			Hbl	10.9022	10.9081	3.1621
	Aug	13.1797	14.0354	3.35006			Aug	24.9019	25.0128	3.33151			Aug	26.283	27.731	3.33453
	Grt	28.5915	35.0246	3.85364			Grt	42.7178	48.6549	3.77771			Grt	20.1182	24.0755	3.78208
	Pl	5.2062	4.3527	2.63015			Pl	9.7409	7.7888	2.65208			Pl	20.2165	17.0795	2.67002
	Qtz	7.907	6.6652	2.65177			Rt	1.4918	1.8681	4.15321			Ilm	2.4623	3.6977	4.74604
	Rt	0.88	1.1711	4.18658			Average			3.31674			Average			3.16042
	Average			3.14582		MLE-4 / 75						MLE-4 / 100
MLE-2 / 50							Liq	20.0158	16.5588	2.79627			Liq	20.0072	17.1075	2.75552
	Liq	20.0012	14.099	2.33733			Aug	30.9824	30.6897	3.34812			Hbl	3.9809	3.8958	3.15367
	Aug	24.1617	24.3063	3.33565			Grt	41.6735	46.1921	3.74655			Aug	32.6591	33.7726	3.33247
	Grt	47.0414	53.969	3.8041			Pl	5.5597	4.3918	2.67001			Grt	21.7533	25.1655	3.72807
	Pl	5.1523	4.1007	2.63907			Rt	1.7686	2.1676	4.1426			Pl	18.3241	15.2473	2.68148
	Qtz	2.304	1.8378	2.64494			Average			3.38005			Ilm	3.2754	4.8114	4.7338
	Rt	1.3394	1.6871	4.17669		MLE-1 / 100							Average			3.22259
	Average			3.3158			Liq	20.0366	16.0437	2.36163		MLE-5 / 100
MLE-1 / 75							Opx	2.3395	2.7787	3.50305			Liq	20.0047	17.6742	2.88872
	Liq	20.0001	15.1882	2.30414			Hbl	37.6475	40.7711	3.1941			Aug	40.6803	41.5659	3.3408
	Hbl	33.6215	35.2827	3.18405			Aug	10.6136	12.1533	3.37726			Grt	20.9173	23.6382	3.69493
	Aug	10.4167	11.5006	3.34983			Grt	2.8091	3.715	3.90057			Pl	15.0073	12.3587	2.69256
	Grt	15.9436	20.3961	3.88148			Pl	22.0709	19.9071	2.66023			Ilm	2.5993	3.7624	4.73253
	Pl	13.815	12.0487	2.64621			Ilm	0.979	1.5767	4.75			Rt	0.7911	1.0006	4.1356
	Qtz	5.6147	4.7748	2.58024			Qtz	3.5037	3.0545	2.57121			Average			3.26962
	Rt	0.5883	0.8088	4.17156			Average			2.94939
	Average			3.03414		MLE-2 / 100
MLE-2 / 75							Liq	20.0033	15.9788	2.43139
	Liq	20.0019	14.7047	2.33952			Opx	5.3467	6.053	3.44586
	Hbl	9.9783	9.932	3.16754			Hbl	20.4873	21.3806	3.17648
	Aug	20.1064	21.0274	3.32807			Aug	17.9889	19.8395	3.35688
	Grt	32.9009	39.6394	3.83408			Grt	9.8279	12.4203	3.84661
	Pl	15.8922	13.2297	2.64917			Pl	24.5339	21.4931	2.66651
	Rt	1.1204	1.4668	4.16613			Ilm	1.812	2.8348	4.76171
	Average			3.1823			Average			3.04376

## Sheet: Table 5
Table 5. Mineral/melt partition coefficients (K) used for trace-element modeling. Values for garnet, amphibole, and clinopyroxene are from Xiong (2006) and Bédard (2006) for the rest of phases considered.
Element / Mineral	Hbl	Cpx	Grt	Usp	Pl	Rt	Mag	Ttn	Zr	Ap	Ep	Bio	Opx	Ilm
Rb	0.073	0.06	0.001	0.025	0.068	0.0076	0.001	0.5	4	0.1	0.0045	2.25	0.047	0.025
Ba	0.14	0.07	0.0003	0.018	1.016	0.0043	0.001	1.5	4	0.45	0.408	6	0.047	0.018
Th	0.01	0.07	0.03	0.09	0.095	0.2	0.02	0.16	62	23	156	0.01	0.13	0.09
U	0.03	0.05	0.08	0.09	0.091	0.2	0.02	0.14	298	25	1.29	0.1	0.089	0.09
Nb	0.1	0.08	0.005	3	0.239	150	0.04	2.2	50	0.05	0.226	0.085	0.01	3
Ta	0.07	0.07	0.02	2.7	0.053	200	0.04	6.55	50	0.05	0.226	0.107	0.126	2.7
K	0.5	0.01	0.004	0.034	0.252	0.005	0.001	0.7	4	0.2	0.0045	3	0.047	0.034
La	0.06	0.07	0.0018	0.015	0.358	0.0057	0.015	4.73	26.6	12	2.05	0.02	0.0003	0.015
Ce	0.13	0.1	0.01	0.012	0.339	0.0065	0.016	7.57	23.5	15	2.44	0.03	0.0007	0.012
Sr	0.255	0.05	0.001	0.0022	6.65	0.036	0.022	2.68	20	1.4	2	0.1	0.047	0.0022
Nd	0.28	0.1	0.18	0.01	0.289	0.0082	0.026	12.4	21.7	19	3.34	0.03	0.0028	0.01
Sm	0.48	0.15	1.04	0.009	0.237	0.0954	0.024	14	17.7	20	4.22	0.04	0.0085	0.009
Zr	0.11	0.08	0.89	2.3	0.078	3.7	0.12	1.92	130	16	0.1	0.023	0.031	2.3
Hf	0.17	0.1	0.5	2.4	0.069	4.97	0.97	2.43	450	16	10	0.023	0.246	2.4
Ti	2.77	0.4	0.52	12.5	0.078	45	5	67	10	14	0.375	3.5	0.5	12.5
Y	1.04	1.09	15.4	0.037	0.138	0.0118	0.018	5.42	80	17.5	4.3	0.07	0.054	0.037
Yb	1.8	1.72	35.5	0.13	0.094	0.0126	0.018	3.02	490	13	2.96	0.11	0.125	0.13

## Sheet: Table 6
Table 6. Trace-element compositions of calculated melts.
Closed system
Geotherm (°C/kbar)	MLE	vol%	T (°C)	P (kbar)	Rb	Ba	Th	U	Nb	Ta	K	La	Ce	Sr	Nd	Sm	Zr	Hf	Ti	Y	Yb	Sr/Y	La/Yb	Nb/Ta	Th/Nb	K/Rb	Rb/Th
50	-	10	763	15.26	63.6735	472.788	7.28244	1.28589	2.97709	0.201122	14374.2	31.3758	64.4762	405.548	30.5778	6.3974	172.986	5.06568	3325	6.80774	0.329257	59.5716	95.2925	14.8024	2.44616	225.748	8.74343
50	-	20	832.2	16.644	67.0993	458.102	6.81865	1.20078	2.12909	0.141318	20863.7	30.7267	67.3299	275.351	32.7209	5.57866	125.155	4.23022	4460.23	3.71983	0.172626	74.0223	177.996	15.066	3.20261	310.937	9.84056
50	-	30	875	17.5	69.39	502.527	6.62562	1.16138	1.69687	0.11144	28246.1	31.701	71.3992	323.985	34.3601	5.11935	106.002	3.77555	5071.15	2.88753	0.132671	112.202	238.946	15.2267	3.90462	407.063	10.473
50	-	40	984	19.68	70.1083	621.436	6.6736	1.15954	1.53457	0.100171	30001.7	34.1841	76.0846	848.088	34.8468	4.86579	99.5954	3.57278	4650.19	2.64508	0.121306	320.629	281.801	15.3195	4.34883	427.933	10.5053
50	-	50	1171	23.42	70.4611	625.134	6.67943	1.15535	1.31396	0.0855247	30017.6	34.3823	76.6471	851.287	34.7445	4.78425	96.5555	3.4443	4206.6	2.58078	0.118204	329.857	290.872	15.3635	5.08343	426.017	10.549
75	-	10	825	11	61.2091	358.641	7.14894	1.28926	4.65576	0.332239	12877.1	27.6196	57.3139	180.32	29.0141	7.22005	224.198	5.91369	3421.65	13.2279	0.701649	13.6318	39.3638	14.0133	1.53551	210.378	8.56198
75	-	20	873.8	11.6507	63.2478	365.432	6.89783	1.236	3.05472	0.208962	15486.8	27.7707	59.411	172.931	30.1483	6.42281	167.109	5.05253	3904.65	6.33285	0.304526	27.307	91.1933	14.6186	2.25809	244.859	9.16923
75	-	30	907	12.0933	65.4793	378.236	6.6474	1.18465	2.05595	0.137171	19700.7	28.0832	61.9992	171.816	31.502	5.76554	131.16	4.3309	4391.92	4.10714	0.191799	41.8336	146.42	14.9882	3.23325	300.869	9.85036
75	-	40	969	12.92	68.2276	446.055	6.56306	1.15802	1.55684	0.102318	25973.9	30.1418	67.8296	236.189	33.488	5.26157	109.508	3.81304	4650.05	3.09927	0.142835	76.208	211.025	15.2157	4.21562	380.696	10.3957
75	-	50	1028	13.7067	69.603	578.557	6.622	1.1584	1.32559	0.0864069	29449.7	33.2626	74.2123	574.035	34.7983	5.00969	101.095	3.55429	4264.23	2.77343	0.127407	206.976	261.074	15.3413	4.99551	423.11	10.5109
100	-	10	842	8.42	59.9473	314.441	7.08085	1.29046	13.5199	1.35411	12126.6	25.8571	53.9526	135.949	28.1902	7.77971	257.196	6.31777	3452	28.1548	1.91484	4.82863	13.5035	9.98435	0.523734	202.288	8.46612
100	-	20	889.5	8.895	60.3056	307.129	6.84785	1.26018	13.1034	1.31021	13272.9	25.362	53.8467	126.199	28.8857	7.75677	231.167	6.00392	3840.03	17.727	1.01129	7.11907	25.0789	10.001	0.522602	220.094	8.80651
100	-	30	928	9.28	61.1237	295.558	6.44979	1.20897	12.0323	1.18052	15508.8	24.8468	54.442	112.113	30.527	7.94394	197.235	5.34807	4452.07	12.1214	0.629003	9.24915	39.5019	10.1924	0.53604	253.729	9.47684
100	-	40	982	9.82	62.7509	324.505	6.40734	1.19443	11.5675	1.11278	18265.7	25.8964	57.3891	129.752	32.0482	7.42017	162.592	4.80775	4883.21	7.48971	0.365432	17.324	70.8652	10.3951	0.553909	291.082	9.7936
100	-	50	1028	10.28	64.2546	365.176	6.41089	1.18673	10.8681	1.02939	21659.3	27.1528	60.568	160.746	33.5006	6.97011	138.073	4.33801	5048.61	5.56042	0.265128	28.909	102.414	10.5578	0.589881	337.086	10.0227
Single melt fractions
Geotherm (°C/kbar)	MLE	vol%	T (°C)	P (kbar)	Rb	Ba	Th	U	Nb	Ta	K	La	Ce	Sr	Nd	Sm	Zr	Hf	Ti	Y	Yb	Sr/Y	La/Yb	Nb/Ta	Th/Nb	K/Rb	Rb/Th
50	1	15	832.2	16.644	66.3205	478.163	6.95063	1.22225	2.29684	0.152814	18784.9	31.3368	67.3417	337.852	32.2154	5.70625	133.083	4.38023	4073.87	4.11342	0.19194	82.1341	163.264	15.0303	3.02617	283.244	9.54166
50	2	13	957	19.14	27.9569	292.545	2.65989	0.531674	1.81275	0.121153	18271.7	14.0836	36.1612	328.766	23.1021	4.63712	90.5771	2.99694	5314.85	3.23295	0.150677	101.692	93.4687	14.9625	1.46732	653.567	10.5105
75	1	15	873.8	11.6507	63.2374	365.385	6.89908	1.23626	3.06125	0.209443	15470.9	27.7696	59.3996	172.951	30.1421	6.4263	167.326	5.05644	3902.33	6.34927	0.305382	27.2395	90.9338	14.6161	2.25368	244.649	9.16607
75	2	13	931.8	12.424	29.0276	267.531	2.66747	0.525569	1.9627	0.133409	15973.5	14.6503	36.3911	172.153	22.5331	4.95993	96.7881	3.09595	4957.45	4.17152	0.198164	41.2687	73.9302	14.712	1.35908	550.287	10.8821
75	3	11	1068.5	14.2467	12.0055	217.973	1.17712	0.253804	1.73046	0.118007	10827	8.07376	21.4583	260.772	15.9106	4.27557	75.8525	2.31084	5163.81	3.95177	0.18875	65.9886	42.7749	14.664	0.680232	901.836	10.199
75	4	9	1179.4	15.7253	4.50882	139.356	0.521158	0.126448	1.66714	0.114584	4613.46	3.79679	10.6559	344.264	10.5425	4.13579	70.5589	1.94786	4967.76	4.70248	0.227764	73.2091	16.6698	14.5495	0.312607	1023.21	8.65155
100	1	15	889.5	8.895	60.4331	295.788	6.69866	1.24354	12.7742	1.27602	13796.7	24.898	53.5262	115.463	29.3365	7.98384	227.466	5.8977	4054.72	17.7435	1.00494	6.50733	24.7756	10.011	0.524389	228.297	9.02167
100	2	13	955	9.55	29.1448	235.703	2.7268	0.531437	7.74811	0.654922	13329.8	14.6415	35.2302	118.493	22.4231	6.33347	116.316	3.4373	5229.7	9.74468	0.514589	12.1597	28.4527	11.8306	0.351931	457.363	10.6883
100	3	11	1033.8	10.338	13.6113	209.854	1.28384	0.250115	5.21769	0.393048	11006.2	9.04461	23.0978	154.785	15.8085	4.56033	70.0723	2.26758	5951.51	6.37408	0.332267	24.2835	27.2209	13.275	0.246055	808.605	10.6021
100	4	9	1102.6	11.026	5.87999	163.209	0.578928	0.119074	3.4553	0.235182	7337.08	5.12814	13.8857	178.131	10.9961	4.05214	55.8184	1.6936	6204.08	6.92769	0.367553	25.7129	13.9521	14.692	0.167548	1247.8	10.1567
100	5	8	1168.2	11.682	2.47875	124.974	0.266791	0.0574266	0.567499	0.0258766	4076.32	2.85576	8.07608	216.822	7.34128	3.64677	48.0927	1.32414	5284.6	8.1714	0.444568	26.5343	6.42368	21.9309	0.470118	1644.5	9.29099
Hybrid melt fractions
Geotherm (°C/kbar)	MLE	vol%	T (°C)	P (kbar)	Rb	Ba	Th	U	Nb	Ta	K	La	Ce	Sr	Nd	Sm	Zr	Hf	Ti	Y	Yb	Sr/Y	La/Yb	Nb/Ta	Th/Nb	K/Rb	Rb/Th
50	1	15	832.2	16.644	66.3205	478.163	6.95063	1.22225	2.29684	0.152814	18784.9	31.3368	67.3417	337.852	32.2154	5.70625	133.083	4.38023	4073.87	4.11342	0.19194	82.1341	163.264	15.0303	3.02617	283.244	9.54166
50	2	28	957	19.14	48.694	392.879	4.97921	0.904961	2.07442	0.138267	18549.1	23.4097	53.0155	333.678	28.0282	5.21503	113.553	3.74467	4644.05	3.70888	0.172981	89.9672	135.331	15.003	2.40029	380.932	9.77946
75	1	15	873.8	11.6507	63.2374	365.385	6.89908	1.23626	3.06125	0.209443	15470.9	27.7696	59.3996	172.951	30.1421	6.4263	167.326	5.05644	3902.33	6.34927	0.305382	27.2395	90.9338	14.6161	2.25368	244.649	9.16607
75	2	28	931.8	12.424	47.5194	320.425	4.95482	0.909726	2.55651	0.174508	15701.9	21.7418	48.8282	172.585	26.6461	5.75256	134.916	4.15567	4387.11	5.34868	0.25612	32.2667	84.8892	14.6498	1.93812	330.431	9.59053
75	3	39	1068.5	14.2467	37.5451	291.651	3.89384	0.725507	2.32451	0.15864	14332.7	17.9031	41.1412	197.352	23.631	5.33774	118.328	3.63754	4605.25	4.95635	0.237199	39.8181	75.4771	14.6528	1.67512	381.746	9.6422
75	4	48	1179.4	15.7253	31.1784	262.3	3.24385	0.610057	2.19782	0.150149	12459.6	15.1845	35.2661	225.665	21.1086	5.1061	109.122	3.31191	4675.12	4.90743	0.235381	45.9844	64.5105	14.6376	1.47594	399.624	9.61152
100	1	15	889.5	8.895	60.4331	295.788	6.69866	1.24354	12.7742	1.27602	13796.7	24.898	53.5262	115.463	29.3365	7.98384	227.466	5.8977	4054.72	17.7435	1.00494	6.50733	24.7756	10.011	0.524389	228.297	9.02167
100	2	28	955	9.55	46.0574	268.181	4.87375	0.916355	10.4649	0.990652	13582.2	20.1855	45.1199	116.855	26.1601	7.22556	176.397	4.76724	4594.58	14.0683	0.779644	8.30622	25.8907	10.5637	0.465722	294.897	9.4501
100	3	39	1033.8	10.338	36.9448	251.8	3.8655	0.729238	8.99121	0.822811	12858.7	17.0566	38.9349	127.508	23.2528	6.47702	146.535	4.0652	4975.68	11.9074	0.653995	10.7083	26.0805	10.9274	0.42992	348.052	9.55755
100	4	48	1102.6	11.026	30.958	234.727	3.23212	0.611648	7.92433	0.709564	11794.6	14.7577	34.1074	137.264	20.8907	6.0097	129.052	3.60815	5212.42	10.9477	0.598792	12.5382	24.6458	11.1679	0.407872	380.987	9.57823
100	5	56	1168.2	11.682	26.9494	219.278	2.81473	0.533639	6.88883	0.613332	10708.2	13.0825	30.4434	148.462	18.9835	5.6771	117.657	3.28666	5222.58	10.5569	0.577085	14.063	22.6699	11.2318	0.408594	397.345	9.5744
Hybrid melt fractions wth water-undersaturated protolith (1.0 wt% H2O)
Geotherm (°C/kbar)	MLE	vol%	T (°C)	P (kbar)	Rb	Ba	Th	U	Nb	Ta	K	La	Ce	Sr	Nd	Sm	Zr	Hf	Ti	Y	Yb	Sr/Y	La/Yb	Nb/Ta	Th/Nb	K/Rb	Rb/Th
75	1	15	910	12.1333	65.4885	332.959	6.52155	1.17264	2.07653	0.139199	20601.9	26.4224	59.5061	128.729	31.607	5.98766	134.076	4.44209	4946.85	4.27884	0.19988	30.085	132.192	14.9177	3.1406	314.588	10.0419
75	2	28	1050	14	48.0907	303.48	4.84775	0.891103	1.92693	0.129323	17928.2	21.2315	48.7634	140.256	27.3635	5.57559	119.069	3.87499	5092.56	4.14323	0.194052	33.8519	109.412	14.9001	2.51579	372.801	9.9202
75	3	39	1167	15.56	37.6079	274.687	3.85651	0.719796	1.86661	0.125595	14806.2	17.56	40.6798	152.301	23.8867	5.36525	111.663	3.53086	5061.85	4.31986	0.203548	35.256	86.2695	14.8621	2.06606	393.7	9.7518
Hybrid melt fractions wth water-saturated protolith (3.0 wt% H2O)
Geotherm (°C/kbar)	MLE	vol%	T (°C)	P (kbar)	Rb	Ba	Th	U	Nb	Ta	K	La	Ce	Sr	Nd	Sm	Zr	Hf	Ti	Y	Yb	Sr/Y	La/Yb	Nb/Ta	Th/Nb	K/Rb	Rb/Th
75	1	15	733	9.77333	58.4719	417.631	7.53393	1.34417	14.266	1.06147	11036.3	23.6766	43.0326	408.374	19.1877	5.20214	248.449	5.8372	2013.98	23.1199	1.60663	17.6633	14.7368	13.4399	0.528106	188.745	7.76114
75	2	28	857	11.4267	45.8362	359.572	5.18038	0.951816	8.6006	0.64188	11506.2	21.5383	44.7667	359.319	22.3104	5.47153	180.869	4.70993	2772.55	15.4568	1.0199	23.2467	21.1181	13.3991	0.602328	251.029	8.84803
75	3	39	925	12.3333	37.0132	310.213	3.96633	0.740387	6.54407	0.48905	11849.1	17.9532	39.8629	334.679	21.5589	5.19859	146.263	3.97522	3307.16	12.2681	0.791477	27.2804	22.6831	13.3812	0.606096	320.132	9.33184
75	4	48	1097	14.6267	31.0265	271.111	3.26844	0.615503	5.651	0.423913	11435	15.2363	34.9088	337.246	20.1227	5.00271	127.161	3.52502	3790.65	10.723	0.680547	31.4506	22.3883	13.3306	0.578382	368.558	9.49275
75	5	56	1192	15.8933	26.9842	239.425	2.82839	0.535042	5.30299	0.402329	10619.3	13.3028	30.9014	313.155	18.6385	4.88732	115.231	3.21868	4180.47	9.94006	0.622199	31.5043	21.3803	13.1807	0.533358	393.539	9.54045
Hybrid melt fractions (Critical melt fraction = 15 vol%)
Geotherm (°C/kbar)	MLE	vol%	T (°C)	P (kbar)	Rb	Ba	Th	U	Nb	Ta	K	La	Ce	Sr	Nd	Sm	Zr	Hf	Ti	Y	Yb	Sr/Y	La/Yb	Nb/Ta	Th/Nb	K/Rb	Rb/Th
75	1	15	852	11.36	77.2966	403.649	8.95048	1.57853	3.74272	0.258251	15283.7	33.3247	68.2775	175.43	32.9294	7.12687	211.822	6.08217	3569.67	8.22412	0.402989	21.3312	82.6938	14.4925	2.39144	197.728	8.63602
75	2	28	897	11.96	59.5744	359.159	6.42881	1.16715	3.13645	0.21564	15716.6	26.615	57.675	170.686	29.8253	6.4356	169.364	5.03484	3943.44	6.76347	0.328798	25.2364	80.9464	14.5448	2.04971	263.815	9.26678
75	3	39	964	12.8533	47.9443	327.563	5.04175	0.930869	2.77821	0.190723	15835.8	22.1843	49.7676	173.252	27.1846	5.94088	145.08	4.37107	4286.49	5.97948	0.289665	28.9744	76.5861	14.5667	1.81475	330.297	9.50945
75	4	48	1076	14.3467	40.19	304.283	4.20552	0.784227	2.5684	0.176235	14872.6	19.1226	43.6961	187.602	24.8649	5.60274	130.465	3.93908	4472.77	5.57114	0.26949	33.674	70.9585	14.5737	1.63741	370.056	9.55648
75	5	56	1171	15.6133	34.9547	281.153	3.66012	0.686629	2.43683	0.167256	13462.5	16.8767	38.9132	200.933	22.873	5.39461	121.402	3.64766	4561.13	5.41578	0.262009	37.1015	64.4126	14.5695	1.502	385.141	9.55016
Hybrid melt fractions (Critical melt fraction = 25 vol%)
Geotherm (°C/kbar)	MLE	vol%	T (°C)	P (kbar)	Rb	Ba	Th	U	Nb	Ta	K	La	Ce	Sr	Nd	Sm	Zr	Hf	Ti	Y	Yb	Sr/Y	La/Yb	Nb/Ta	Th/Nb	K/Rb	Rb/Th
75	1	15	892	11.8933	53.416	334.347	5.62103	1.01786	2.57476	0.175083	15490.2	23.8203	52.5067	172.25	27.7432	5.88405	139.697	4.34522	4230.39	5.2961	0.252289	32.524	94.417	14.7059	2.18313	289.991	9.50288
75	2	28	1004	13.3867	39.4997	296.889	4.07019	0.752435	2.22528	0.151199	14731.9	18.5832	42.5022	195.882	23.9856	5.27747	115.41	3.60193	4641.56	4.66636	0.221987	41.9774	83.7133	14.7175	1.82907	372.963	9.70463
75	3	39	1144	15.2533	30.8791	261.48	3.19841	0.599876	2.07824	0.141436	12423.6	15.0337	34.9041	243.974	20.7763	4.97363	104.186	3.19361	4724.55	4.6207	0.22058	52.8004	68.1551	14.6939	1.539	402.332	9.6545
